# Supplementary material for: Amorphous ITZO-Based Selector Device for Memristor Crossbar Array
Source: Micromachines (Basel). 2023 Feb 22;14(3):506. doi: 10.3390/mi14030506 (PMC10054342; doi:10.3390/mi14030506)
Supplement: Supplementary file 1 [file micromachines-14-00506-s001.zip]

Archive with 1 entries (1 files):
- micromachines-2205368-supplementary.pdf
